# Supplementary material for: Crosstalk Between the Endoplasmic Reticulum and Mitochondria in Skeletal Muscle: Implications for Meat Quality
Source: Animals (Basel). 2025 Dec 1;15(23):3465. doi: 10.3390/ani15233465 (PMC12691412; doi:10.3390/ani15233465)
Supplement: Supplementary file 1 [file animals-15-03465-s001.zip]

Archive with 1 entries (1 files):
- animals-3994042-supplementary.pdf
